# Supplementary material for: Phosphoproteomic Profiling Identifies Aberrant Activation of Integrin Signaling in Aggressive Non-Type Bladder Carcinoma
Source: J Clin Med. 2019 May 17;8(5):703. doi: 10.3390/jcm8050703 (PMC6572125; doi:10.3390/jcm8050703)
Supplement: Supplementary file 1 [file jcm-08-00703-s001.zip]

Archive with 2 entries (2 files):
- Deb et al,_Supplementary figures_JCM_032719.pdf
- Supplementary tables_041719_JCM.xlsx
